# Supplementary material for: Using host-pathogen protein interactions to identify and characterize Francisella tularensis virulence factors
Source: BMC Genomics. 2015 Dec 29;16:1106. doi: 10.1186/s12864-015-2351-1 (PMC4696196; doi:10.1186/s12864-015-2351-1)
Supplement: Additional file 2: PPI data. — F. tularensis protein interactions with 1) human proteins, 2) murine proteins, and 3) the combined set of human proteins augmented with murine orthologs. (XLSX 28 kb) [file 12864_2015_2351_MOESM2_ESM.xlsx]

## Sheet: HumanPPIs
FT_gene	FT_UP	HS_gene	HS_UP
FTT_1712c	Q5NEC5	AGGF1	Q8N302
FTT_0482c	Q5NHH2	AHCY	P23526
FTT_1179	Q5NFP9	AKR1B1	P15121
FTT_0356	Q5NHT8	AMMECR1	Q9Y4X0
FTT_1712c	Q5NEC5	ANAPC10	Q9UM13
FTT_1538c	Q5NES6	ANKRD44	Q8N8A2
FTT_1597	Q5NEM9	ANKRD66	B4E2M5
FTT_1538c	Q5NES6	AP3B2	Q13367
FTT_1597	Q5NEM9	AP3M1	Q9Y2T2
FTT_0356	Q5NHT8	ARHGDIB	P52566
FTT_1538c	Q5NES6	ARHGDIB	P52566
FTT_0356	Q5NHT8	ARID2	Q68CP9
FTT_0482c	Q5NHH2	ARRDC5	A6NEK1
FTT_0482c	Q5NHH2	ATP5I	P56385
FTT_0482c	Q5NHH2	ATP6AP2	O75787
FTT_0677c	Q5NGZ9	AZIN1	O14977
FTT_0842	Q5NGJ5	BACH1	O14867
FTT_1179	Q5NFP9	BAZ2B	Q9UIF8
FTT_0482c	Q5NHH2	BEND6	Q5SZJ8
FTT_1179	Q5NFP9	BMI1	P35226
FTT_0018	Q5NIP8	BROX	Q5VW32
FTT_0482c	Q5NHH2	C11orf74	Q86VG3
FTT_1179	Q5NFP9	C11orf74	Q86VG3
FTT_0902	Q5NGE3	C12orf10	Q9HB07
FTT_0356	Q5NHT8	C14orf45	Q8ND07
FTT_1564	Q5NEQ5	C14orf45	Q8ND07
FTT_1029	Q5NG28	C6orf130	Q9Y530
FTT_1712c	Q5NEC5	C9orf43	Q8TAL5
FTT_0356	Q5NHT8	CABYR	O75952
FTT_0482c	Q5NHH2	CACYBP	Q9HB71
FTT_0842	Q5NGJ5	CALM1	P62158
FTT_1712c	Q5NEC5	CALR3	Q96L12
FTT_1712c	Q5NEC5	CAP1	Q01518
FTT_1538c	Q5NES6	CAPZA2	P47755
FTT_0482c	Q5NHH2	CCDC90B	Q9GZT6
FTT_1179	Q5NFP9	CCT8	P50990
FTT_1712c	Q5NEC5	CD59	P13987
FTT_1179	Q5NFP9	CENPC1	Q03188
FTT_1597	Q5NEM9	CENPC1	Q03188
FTT_1538c	Q5NES6	COMMD8	Q9NX08
FTT_0482c	Q5NHH2	CPEB3	Q8NE35
FTT_0018	Q5NIP8	CREBZF	Q9NS37
FTT_1712c	Q5NEC5	DCAF6	Q58WW2
FTT_0842	Q5NGJ5	DDIT3	P35638
FTT_0356	Q5NHT8	DDX10	Q13206
FTT_1538c	Q5NES6	DIDO1	Q9BTC0
FTT_1712c	Q5NEC5	DMGDH	Q9UI17
FTT_1597	Q5NEM9	DNAJB11	Q9UBS4
FTT_1179	Q5NFP9	DNAJB4	Q9UDY4
FTT_1029	Q5NG28	DNAJC18	Q9H819
FTT_0482c	Q5NHH2	ECH1	Q13011
FTT_1712c	Q5NEC5	EFCAB5	A4FU69
FTT_1179	Q5NFP9	EGR1	P18146
FTT_1597	Q5NEM9	EIF1B	O60739
FTT_1712c	Q5NEC5	EIF1B	O60739
FTT_0842	Q5NGJ5	ELF1	P32519
FTT_1179	Q5NFP9	EPCAM	P16422
FTT_1538c	Q5NES6	ERP27	Q96DN0
FTT_0482c	Q5NHH2	EXOC1	Q9NV70
FTT_0902	Q5NGE3	EXOC1	Q9NV70
FTT_1179	Q5NFP9	F13A1	P00488
FTT_0018	Q5NIP8	FAM134B	Q9H6L5
FTT_0626	Q5NH45	FAM160B1	Q5W0V3
FTT_1712c	Q5NEC5	FAM60A	Q9NP50
FTT_1712c	Q5NEC5	FGA	P02671
FTT_0842	Q5NGJ5	FGFR2	P21802
FTT_0482c	Q5NHH2	FILIP1	Q7Z7B0
FTT_1179	Q5NFP9	FMO2	Q99518
FTT_1712c	Q5NEC5	FRS2	Q8WU20
FTT_1538c	Q5NES6	GFM2	Q969S9
FTT_1314c	Q5NFC5	GLOD4	Q9HC38
FTT_1712c	Q5NEC5	GLUD1	P00367
FTT_0482c	Q5NHH2	GORAB	Q5T7V8
FTT_1179	Q5NFP9	GPBP1	Q86WP2
FTT_1538c	Q5NES6	HDAC9	Q9UKV0
FTT_0482c	Q5NHH2	HOMEZ	Q8IX15
FTT_0356	Q5NHT8	HSPA14	Q0VDF9
FTT_0482c	Q5NHH2	HSPA14	Q0VDF9
FTT_1334c	Q5NFA6	HSPA14	Q0VDF9
FTT_1564	Q5NEQ5	HSPA14	Q0VDF9
FTT_1597	Q5NEM9	HSPA14	Q0VDF9
FTT_1538c	Q5NES6	HSPA5	P11021
FTT_0482c	Q5NHH2	HSPA8	P11142
FTT_1029	Q5NG28	HSPA8	P11142
FTT_1538c	Q5NES6	IDI1	Q13907
FTT_0356	Q5NHT8	IDO1	P14902
FTT_1597	Q5NEM9	IDO1	P14902
FTT_1712c	Q5NEC5	IFNAR2	P48551
FTT_0018	Q5NIP8	IFNAR2	P48551
FTT_1029	Q5NG28	IL6ST	P40189
FTT_0018	Q5NIP8	IL7R	P16871
FTT_1776c	Q5NE77	IL7R	P16871
FTT_1538c	Q5NES6	IMPAD1	Q9NX62
FTT_0902	Q5NGE3	IST1	P53990
FTT_0902	Q5NGE3	KCNIP1	Q9NZI2
FTT_1564	Q5NEQ5	KCNIP1	Q9NZI2
FTT_0482c	Q5NHH2	KHDC1L	Q5JSQ8
FTT_0018	Q5NIP8	KIAA1549L	Q6ZVL6
FTT_1179	Q5NFP9	LGALS3	P17931
FTT_0482c	Q5NHH2	LGALS3	P17931
FTT_0902	Q5NGE3	LGALS3	P17931
FTT_1179	Q5NFP9	LPAR6	P43657
FTT_0482c	Q5NHH2	LPGAT1	Q92604
FTT_0677c	Q5NGZ9	LYSMD1	Q96S90
FTT_1179	Q5NFP9	MAGED1	Q9Y5V3
FTT_1564	Q5NEQ5	MED1	Q15648
FTT_0356	Q5NHT8	MOB4	Q9Y3A3
FTT_0356	Q5NHT8	MRVI1	Q9Y6F6
FTT_1179	Q5NFP9	MRVI1	Q9Y6F6
FTT_0482c	Q5NHH2	MRVI1	Q9Y6F6
FTT_1712c	Q5NEC5	MRVI1	Q9Y6F6
FTT_0018	Q5NIP8	MYOF	Q9NZM1
FTT_1179	Q5NFP9	N4BP2L2	Q92802
FTT_0482c	Q5NHH2	NAPG	Q99747
FTT_1597	Q5NEM9	NAPG	Q99747
FTT_0482c	Q5NHH2	NEXN	Q0ZGT2
FTT_0842	Q5NGJ5	NFE2L2	Q16236
FTT_1712c	Q5NEC5	NHLRC2	Q8NBF2
FTT_1538c	Q5NES6	NRP1	O14786
FTT_1597	Q5NEM9	NUMB	P49757
FTT_0356	Q5NHT8	OSBPL1A	Q9BXW6
FTT_1538c	Q5NES6	OXR1	Q8N573
FTT_1712c	Q5NEC5	PAH	P00439
FTT_1179	Q5NFP9	PALLD	Q8WX93
FTT_0482c	Q5NHH2	PARVA	Q9NVD7
FTT_1179	Q5NFP9	PCDH1	Q08174
FTT_1712c	Q5NEC5	PDK3	Q15120
FTT_1179	Q5NFP9	PFDN5	Q99471
FTT_1179	Q5NFP9	PHC3	Q8NDX5
FTT_1538c	Q5NES6	PHC3	Q8NDX5
FTT_1538c	Q5NES6	PHYHIPL	Q96FC7
FTT_1538c	Q5NES6	PI4K2B	Q8TCG2
FTT_0356	Q5NHT8	POLR2H	P52434
FTT_1179	Q5NFP9	POLR2H	P52434
FTT_1712c	Q5NEC5	PP2D1	A8MPX8
FTT_0356	Q5NHT8	PPP1R42	Q7Z4L9
FTT_0482c	Q5NHH2	PPP1R42	Q7Z4L9
FTT_1564	Q5NEQ5	PPP3R1	P63098
FTT_1712c	Q5NEC5	PRKAR1A	P10644
FTT_1564	Q5NEQ5	PTBP2	Q9UKA9
FTT_1712c	Q5NEC5	PTEN	P60484
FTT_1597	Q5NEM9	PTPN6	P29350
FTT_0482c	Q5NHH2	QKI	Q96PU8
FTT_0482c	Q5NHH2	RANBP2	P49792
FTT_1179	Q5NFP9	RARB	P10826
FTT_1564	Q5NEQ5	RBM7	Q9Y580
FTT_1597	Q5NEM9	RHOT1	Q8IXI2
FTT_0356	Q5NHT8	RNF2	Q99496
FTT_0842	Q5NGJ5	RNF2	Q99496
FTT_0902	Q5NGE3	RNF2	Q99496
FTT_1508c	Q5NEV0	RNF2	Q99496
FTT_1538c	Q5NES6	RNF2	Q99496
FTT_1179	Q5NFP9	RNF38	Q9H0F5
FTT_1712c	Q5NEC5	RNF38	Q9H0F5
FTT_0356	Q5NHT8	ROCK2	O75116
FTT_0356	Q5NHT8	RSL24D1	Q9UHA3
FTT_0626	Q5NH45	SAP18	O00422
FTT_1538c	Q5NES6	SCAF4	O95104
FTT_1712c	Q5NEC5	SECISBP2L	Q93073
FTT_0356	Q5NHT8	SETDB1	Q15047
FTT_1564	Q5NEQ5	SETDB1	Q15047
FTT_1712c	Q5NEC5	SGCB	Q16585
FTT_1538c	Q5NES6	SGIP1	Q9BQI5
FTT_1179	Q5NFP9	SH3RF1	Q7Z6J0
FTT_1712c	Q5NEC5	SIRT1	Q96EB6
FTT_0356	Q5NHT8	SLC15A2	Q16348
FTT_1508c	Q5NEV0	SLC15A2	Q16348
FTT_0018	Q5NIP8	SLC30A1	Q9Y6M5
FTT_0482c	Q5NHH2	SLC30A1	Q9Y6M5
FTT_0842	Q5NGJ5	SMS	P52788
FTT_1712c	Q5NEC5	SNRNP200	O75643
FTT_1029	Q5NG28	SNRPB2	P08579
FTT_0103c	Q5NIG9	SNTB2	Q13425
FTT_1179	Q5NFP9	SPACA1	Q9HBV2
FTT_1538c	Q5NES6	SPAG9	O60271
FTT_1314c	Q5NFC5	SPAG9	O60271
FTT_0018	Q5NIP8	SPATA31D4	Q6ZUB0
FTT_1597	Q5NEM9	SPOP	O43791
FTT_1564	Q5NEQ5	SPRY1	O43609
FTT_1712c	Q5NEC5	SPTLC1	O15269
FTT_1314c	Q5NFC5	SRP68	Q9UHB9
FTT_1712c	Q5NEC5	SRSF5	Q86U32
FTT_1712c	Q5NEC5	SSR2	P43308
FTT_0842	Q5NGJ5	STAM2	O75886
FTT_1179	Q5NFP9	STON1	Q9Y6Q2
FTT_1538c	Q5NES6	STX8	Q9UNK0
FTT_1712c	Q5NEC5	SUPT7L	O94864
FTT_1712c	Q5NEC5	TARS	P26639
FTT_1712c	Q5NEC5	TCEA1	P23193
FTT_1314c	Q5NFC5	TMBIM6	P55061
FTT_0018	Q5NIP8	TMED10	P49755
FTT_1712c	Q5NEC5	TMED5	Q9Y3A6
FTT_0482c	Q5NHH2	TMEM167A	Q8TBQ9
FTT_1597	Q5NEM9	TMEM167A	Q8TBQ9
FTT_1597	Q5NEM9	TMEM189	A5PLL7
FTT_1712c	Q5NEC5	TMEM2	Q9UHN6
FTT_1597	Q5NEM9	TMF1	P82094
FTT_0356	Q5NHT8	TMX1	Q9H3N1
FTT_0482c	Q5NHH2	TNFAIP8	O95379
FTT_1776c	Q5NE77	TRA2B	P62995
FTT_1597	Q5NEM9	TSPAN6	O43657
FTT_0482c	Q5NHH2	UBE2V2	Q15819
FTT_1712c	Q5NEC5	UBE2V2	Q15819
FTT_0103c	Q5NIG9	UFM1	P61960
FTT_1508c	Q5NEV0	UFM1	P61960
FTT_1712c	Q5NEC5	UFM1	P61960
FTT_0902	Q5NGE3	UGDH	O60701
FTT_1179	Q5NFP9	UQCRB	P14927
FTT_1712c	Q5NEC5	VCAM1	P19320
FTT_1712c	Q5NEC5	VCPIP1	Q96JH7
FTT_1712c	Q5NEC5	VDAC2	P45880
FTT_0482c	Q5NHH2	WDR48	Q8TAF3
FTT_1538c	Q5NES6	WDR48	Q8TAF3
FTT_1712c	Q5NEC5	XPA	P23025
FTT_0482c	Q5NHH2	XPA	P23025
FTT_1538c	Q5NES6	YME1L1	Q96TA2
FTT_1712c	Q5NEC5	ZBTB38	Q8NAP3
FTT_1538c	Q5NES6	ZBTB44	Q8NCP5
FTT_0902	Q5NGE3	ZC3H11A	O75152
FTT_0356	Q5NHT8	ZKSCAN4	Q969J2
FTT_1712c	Q5NEC5	ZNF451	Q9Y4E5
FTT_1179	Q5NFP9	ZNF616	Q08AN1

## Sheet: MurinePPIs
FT_gene	FT_UP	MM_gene	MM_UP
FTT_1712c	Q5NEC5	4933409G03Rik	Q8C5U0
FTT_1712c	Q5NEC5	Adam2	Q60718
FTT_0482c	Q5NHH2	Ahcy	P50247
FTT_0482c	Q5NHH2	Anapc10	Q8K2H6
FTT_1712c	Q5NEC5	Ankrd27	Q3UMR0
FTT_1538c	Q5NES6	Anks1b	Q8BIZ1
FTT_1597	Q5NEM9	Ap3m1	Q9JKC8
FTT_0842	Q5NGJ5	Arid4b	A2CG63
FTT_1538c	Q5NES6	B2m	P01887
FTT_0842	Q5NGJ5	BB287469	Q3UT53
FTT_0842	Q5NGJ5	C2	P21180
FTT_1564	Q5NEQ5	Cab39	Q06138
FTT_1712c	Q5NEC5	Calu	Q6XLQ8
FTT_1712c	Q5NEC5	Capza2	P47754
FTT_1712c	Q5NEC5	Cbx5	Q61686
FTT_0482c	Q5NHH2	Ccdc90b	Q8C3X2
FTT_1538c	Q5NES6	Ccndbp1	Q3TVC7
FTT_1712c	Q5NEC5	Cct8	P42932
FTT_1597	Q5NEM9	Cenpc1	P49452
FTT_0842	Q5NGJ5	Chmp1b2	Q9CQD4
FTT_1538c	Q5NES6	Clca3	Q9D7Z6
FTT_1538c	Q5NES6	Cntn4	Q69Z26
FTT_1712c	Q5NEC5	Copb1	Q9JIF7
FTT_0482c	Q5NHH2	Cpeb3	Q7TN99
FTT_0068	Q5NIJ9	Cubn	Q9JLB4
FTT_1712c	Q5NEC5	Ddx10	Q80Y44
FTT_1597	Q5NEM9	Dnajb11	Q99KV1
FTT_0842	Q5NGJ5	Dram1	Q9DC58
FTT_1538c	Q5NES6	Dscr3	O35075
FTT_0482c	Q5NHH2	Ech1	O35459
FTT_1712c	Q5NEC5	Eif1ad	Q3THJ3
FTT_0068	Q5NIJ9	Eogt	Q8BYW9
FTT_0482c	Q5NHH2	Exoc1	Q6P1Y9
FTT_1538c	Q5NES6	Fkbp1a	P26883
FTT_0902	Q5NGE3	Flna	Q8BTM8
FTT_0842	Q5NGJ5	Fn3k	Q7TQJ3
FTT_0068	Q5NIJ9	Fndc3b	Q6NWW9
FTT_0842	Q5NGJ5	Gcc2	Q6P0A4
FTT_1712c	Q5NEC5	Glyat	Q91XE0
FTT_1712c	Q5NEC5	Gnai3	Q9DC51
FTT_0626	Q5NH45	Gpr116	G5E8Q8
FTT_1538c	Q5NES6	Gria2	P23819
FTT_0482c	Q5NHH2	Gspt1	Q8R050
FTT_0842	Q5NGJ5	Gyk	Q64516
FTT_1712c	Q5NEC5	Hipk2	Q9QZR5
FTT_0482c	Q5NHH2	Hspa14	Q99M31
FTT_1597	Q5NEM9	Hspa14	Q99M31
FTT_1029	Q5NG28	Hspa8	P63017
FTT_1712c	Q5NEC5	Hyls1	Q9CXX0
FTT_1538c	Q5NES6	Igj	P01592
FTT_1712c	Q5NEC5	Jun	P05627
FTT_1712c	Q5NEC5	Kat6b	Q8BRB7
FTT_0901	Q5NGE4	Kcnip1	Q9JJ57
FTT_1712c	Q5NEC5	Lama3	Q61789
FTT_1597	Q5NEM9	Lgals3	Q8C253
FTT_1538c	Q5NES6	Lpl	P11152
FTT_1712c	Q5NEC5	Lrrc74	F6QBN8
FTT_1564	Q5NEQ5	Med1	Q925J9
FTT_0842	Q5NGJ5	Naa50	Q6PGB6
FTT_0482c	Q5NHH2	Napg	Q9CWZ7
FTT_0842	Q5NGJ5	Ndufaf3	Q9JKL4
FTT_0482c	Q5NHH2	Nexn	Q7TPW1
FTT_1334c	Q5NFA6	Ngly1	Q9JI78
FTT_1538c	Q5NES6	Ngly1	Q9JI78
FTT_0068	Q5NIJ9	Ngly1	Q9JI78
FTT_1712c	Q5NEC5	Ngly1	Q9JI78
FTT_1538c	Q5NES6	Npc2	Q9Z0J0
FTT_0842	Q5NGJ5	Nr1d2	Q60674
FTT_1564	Q5NEQ5	Nsun4	Q9CZ57
FTT_1538c	Q5NES6	Nudt19	P11930
FTT_0068	Q5NIJ9	Nus1	Q99LJ8
FTT_0842	Q5NGJ5	Pank3	Q8R2W9
FTT_1712c	Q5NEC5	Pde1a	Q61481
FTT_0842	Q5NGJ5	Pdhx	Q8BKZ9
FTT_0482c	Q5NHH2	Pgm2	Q9D0F9
FTT_1538c	Q5NES6	Pgr	A6H6A5
FTT_1538c	Q5NES6	Phyh	O35386
FTT_1712c	Q5NEC5	Phyhipl	Q8BGT8
FTT_0068	Q5NIJ9	Postn	Q62009
FTT_1538c	Q5NES6	Ppa1	Q9D819
FTT_1712c	Q5NEC5	Ppa1	Q9D819
FTT_0068	Q5NIJ9	Ppp1r16b	Q8VHQ3
FTT_0356	Q5NHT8	Ppp1r42	Q8R1Z4
FTT_1538c	Q5NES6	Ppp2r2a	Q6P1F6
FTT_1712c	Q5NEC5	Prickle2	Q80Y24
FTT_1712c	Q5NEC5	Ptp4a2	O70274
FTT_1538c	Q5NES6	Qars	Q8R1V9
FTT_0482c	Q5NHH2	Qk	Q9QYS9
FTT_0842	Q5NGJ5	Rab21	P35282
FTT_1712c	Q5NEC5	Rnf38	Q3UH35
FTT_1564	Q5NEQ5	Rpl17	Q6ZWZ7
FTT_1538c	Q5NES6	Sae1	Q9R1T2
FTT_1712c	Q5NEC5	Scd2	P13011
FTT_1712c	Q5NEC5	Sdcbp	O08992
FTT_1712c	Q5NEC5	Sfpq	Q8VIJ6
FTT_1029	Q5NG28	Snrpb2	Q9CQI7
FTT_1538c	Q5NES6	Snx6	Q6P8X1
FTT_1712c	Q5NEC5	Spag17	Q5S003
FTT_1597	Q5NEM9	Spop	Q6ZWS8
FTT_0842	Q5NGJ5	Sypl	O09117
FTT_0068	Q5NIJ9	Tiprl	Q8BH58
FTT_0068	Q5NIJ9	Tm4sf1	Q64302
FTT_1712c	Q5NEC5	Tm7sf3	Q9CRG1
FTT_0482c	Q5NHH2	Tmem167	Q9CR64
FTT_1564	Q5NEQ5	Tnfaip8	Q921Z5
FTT_1564	Q5NEQ5	Top1mt	Q8R4U6
FTT_1538c	Q5NES6	Tspyl5	Q69ZB3
FTT_0068	Q5NIJ9	Txnip	Q8BG60
FTT_0626	Q5NH45	Txnl1	Q8CDN6
FTT_1712c	Q5NEC5	Vipas39	Q8BGQ1
FTT_0068	Q5NIJ9	Vsnl1	P62761
FTT_0482c	Q5NHH2	Wdr48	Q8BH57
FTT_1538c	Q5NES6	Wdr61	Q9ERF3
FTT_0842	Q5NGJ5	Zbtb2	Q3V3W4
FTT_1712c	Q5NEC5	Zcchc6	E9PUA2
FTT_0842	Q5NGJ5	Zfp36l2	B9EIF6
FTT_0068	Q5NIJ9	Zfp62	Q8C827
FTT_1712c	Q5NEC5	Zfp868	Q3UTQ6

## Sheet: Human(+murine orth)PPIs
FT_gene	FT_UP	HS_gene	HS_UP
FTT_1712c	Q5NEC5	ADAM2	Q99965
FTT_1712c	Q5NEC5	AGGF1	Q8N302
FTT_0482c	Q5NHH2	AHCY	P23526
FTT_1179	Q5NFP9	AKR1B1	P15121
FTT_0356	Q5NHT8	AMMECR1	Q9Y4X0
FTT_1712c	Q5NEC5	ANAPC10	Q9UM13
FTT_0482c	Q5NHH2	ANAPC10	Q9UM13
FTT_1712c	Q5NEC5	ANKRD27	Q96NW4
FTT_1538c	Q5NES6	ANKRD44	Q8N8A2
FTT_1597	Q5NEM9	ANKRD66	B4E2M5
FTT_1538c	Q5NES6	ANKS1B	Q7Z6G8
FTT_1538c	Q5NES6	AP3B2	Q13367
FTT_1597	Q5NEM9	AP3M1	Q9Y2T2
FTT_1538c	Q5NES6	ARHGDIB	P52566
FTT_0356	Q5NHT8	ARHGDIB	P52566
FTT_0356	Q5NHT8	ARID2	Q68CP9
FTT_0842	Q5NGJ5	ARID4B	Q4LE39
FTT_0482c	Q5NHH2	ARRDC5	A6NEK1
FTT_0482c	Q5NHH2	ATP5I	P56385
FTT_0482c	Q5NHH2	ATP6AP2	O75787
FTT_0677c	Q5NGZ9	AZIN1	O14977
FTT_1538c	Q5NES6	B2M	P61769
FTT_0842	Q5NGJ5	BACH1	O14867
FTT_1179	Q5NFP9	BAZ2B	Q9UIF8
FTT_0482c	Q5NHH2	BEND6	Q5SZJ8
FTT_1179	Q5NFP9	BMI1	P35226
FTT_0018	Q5NIP8	BROX	Q5VW32
FTT_1179	Q5NFP9	C11orf74	Q86VG3
FTT_0482c	Q5NHH2	C11orf74	Q86VG3
FTT_0902	Q5NGE3	C12orf10	Q9HB07
FTT_0356	Q5NHT8	CCDC176	Q8ND07
FTT_1564	Q5NEQ5	CCDC176	Q8ND07
FTT_0842	Q5NGJ5	C2	P06681
FTT_1029	Q5NG28	OARD1	Q9Y530
FTT_1712c	Q5NEC5	C9orf43	Q8TAL5
FTT_1564	Q5NEQ5	CAB39	Q9Y376
FTT_0356	Q5NHT8	CABYR	O75952
FTT_0482c	Q5NHH2	CACYBP	Q9HB71
FTT_0842	Q5NGJ5	CALM1	Q96HY3
FTT_1712c	Q5NEC5	CALR3	Q96L12
FTT_1712c	Q5NEC5	CALU	O43852
FTT_1712c	Q5NEC5	CAP1	Q01518
FTT_1538c	Q5NES6	CAPZA2	P47755
FTT_1712c	Q5NEC5	CAPZA2	P47755
FTT_1712c	Q5NEC5	CBX5	P45973
FTT_0482c	Q5NHH2	CCDC90B	Q9GZT6
FTT_1538c	Q5NES6	CCNDBP1	O95273
FTT_1179	Q5NFP9	CCT8	P50990
FTT_1712c	Q5NEC5	CCT8	P50990
FTT_1712c	Q5NEC5	CD59	P13987
FTT_1597	Q5NEM9	CENPC	Q03188
FTT_1179	Q5NFP9	CENPC	Q03188
FTT_1538c	Q5NES6	CLCA1	A8K7I4
FTT_1538c	Q5NES6	CNTN4	Q8IWV2
FTT_1538c	Q5NES6	COMMD8	Q9NX08
FTT_1712c	Q5NEC5	COPB1	P53618
FTT_0482c	Q5NHH2	CPEB3	Q8NE35
FTT_0018	Q5NIP8	CREBZF	Q9NS37
FTT_1712c	Q5NEC5	DCAF6	Q58WW2
FTT_0842	Q5NGJ5	DDIT3	P35638
FTT_0356	Q5NHT8	DDX10	Q13206
FTT_1712c	Q5NEC5	DDX10	Q13206
FTT_1538c	Q5NES6	DIDO1	Q9BTC0
FTT_1712c	Q5NEC5	DMGDH	Q9UI17
FTT_1597	Q5NEM9	DNAJB11	Q9UBS4
FTT_1179	Q5NFP9	DNAJB4	Q9UDY4
FTT_1029	Q5NG28	DNAJC18	Q9H819
FTT_0842	Q5NGJ5	DRAM1	Q8N682
FTT_1538c	Q5NES6	DSCR3	O14972
FTT_0482c	Q5NHH2	ECH1	Q13011
FTT_1712c	Q5NEC5	EFCAB5	A4FU69
FTT_1179	Q5NFP9	EGR1	P18146
FTT_1712c	Q5NEC5	EIF1AD	Q8N9N8
FTT_1712c	Q5NEC5	EIF1B	O60739
FTT_1597	Q5NEM9	EIF1B	O60739
FTT_0842	Q5NGJ5	ELF1	P32519
FTT_1179	Q5NFP9	EPCAM	P16422
FTT_1538c	Q5NES6	ERP27	Q96DN0
FTT_0482c	Q5NHH2	EXOC1	Q9NV70
FTT_0902	Q5NGE3	EXOC1	Q9NV70
FTT_1179	Q5NFP9	F13A1	P00488
FTT_0018	Q5NIP8	FAM134B	Q9H6L5
FTT_0626	Q5NH45	FAM160B1	Q5W0V3
FTT_1712c	Q5NEC5	FAM60A	Q9NP50
FTT_1712c	Q5NEC5	FGA	P02671
FTT_0842	Q5NGJ5	FGFR2	P21802
FTT_0482c	Q5NHH2	FILIP1	Q7Z7B0
FTT_1538c	Q5NES6	FKBP1A	P62942
FTT_0902	Q5NGE3	FLNA	P21333
FTT_1179	Q5NFP9	FMO2	Q99518
FTT_0842	Q5NGJ5	FN3K	Q9H479
FTT_1712c	Q5NEC5	FRS2	Q8WU20
FTT_0842	Q5NGJ5	GCC2	Q8IWJ2
FTT_1538c	Q5NES6	GFM2	Q969S9
FTT_0842	Q5NGJ5	GK	P32189
FTT_1314c	Q5NFC5	GLOD4	Q9HC38
FTT_1712c	Q5NEC5	GLUD1	P00367
FTT_1712c	Q5NEC5	GLYAT	Q6IB77
FTT_1712c	Q5NEC5	GNAI3	P08754
FTT_0482c	Q5NHH2	GORAB	Q5T7V8
FTT_1179	Q5NFP9	GPBP1	Q86WP2
FTT_0626	Q5NH45	GPR116	Q8IZF2
FTT_1538c	Q5NES6	GRIA2	P42262
FTT_0482c	Q5NHH2	GSPT1	P15170
FTT_1538c	Q5NES6	HDAC9	Q9UKV0
FTT_1712c	Q5NEC5	HIPK2	Q9H2X6
FTT_0482c	Q5NHH2	HOMEZ	Q8IX15
FTT_1334c	Q5NFA6	HSPA14	Q0VDF9
FTT_0356	Q5NHT8	HSPA14	Q0VDF9
FTT_0482c	Q5NHH2	HSPA14	Q0VDF9
FTT_1564	Q5NEQ5	HSPA14	Q0VDF9
FTT_1597	Q5NEM9	HSPA14	Q0VDF9
FTT_1538c	Q5NES6	HSPA5	P11021
FTT_0482c	Q5NHH2	HSPA8	P11142
FTT_1029	Q5NG28	HSPA8	P11142
FTT_1712c	Q5NEC5	HYLS1	Q96M11
FTT_1538c	Q5NES6	IDI1	Q13907
FTT_0356	Q5NHT8	IDO1	P14902
FTT_1597	Q5NEM9	IDO1	P14902
FTT_1712c	Q5NEC5	IFNAR2	P48551
FTT_0018	Q5NIP8	IFNAR2	P48551
FTT_1538c	Q5NES6	IGJ	P01591
FTT_1029	Q5NG28	IL6ST	P40189
FTT_1776c	Q5NE77	IL7R	P16871
FTT_0018	Q5NIP8	IL7R	P16871
FTT_1538c	Q5NES6	IMPAD1	Q9NX62
FTT_0902	Q5NGE3	IST1	P53990
FTT_1712c	Q5NEC5	JUN	P05412
FTT_1564	Q5NEQ5	KCNIP1	Q9NZI2
FTT_0902	Q5NGE3	KCNIP1	Q9NZI2
FTT_0482c	Q5NHH2	KHDC1L	Q5JSQ8
FTT_0018	Q5NIP8	KIAA1549L	Q6ZVL6
FTT_1712c	Q5NEC5	LAMA3	Q16787
FTT_0482c	Q5NHH2	LGALS3	P17931
FTT_1179	Q5NFP9	LGALS3	P17931
FTT_0902	Q5NGE3	LGALS3	P17931
FTT_1597	Q5NEM9	LGALS3	P17931
FTT_1179	Q5NFP9	LPAR6	P43657
FTT_0482c	Q5NHH2	LPGAT1	Q92604
FTT_1538c	Q5NES6	LPL	P06858
FTT_0677c	Q5NGZ9	LYSMD1	Q96S90
FTT_1179	Q5NFP9	MAGED1	Q9Y5V3
FTT_1564	Q5NEQ5	MED1	Q15648
FTT_0356	Q5NHT8	MOB4	Q9Y3A3
FTT_0356	Q5NHT8	MRVI1	Q9Y6F6
FTT_0482c	Q5NHH2	MRVI1	Q9Y6F6
FTT_1712c	Q5NEC5	MRVI1	Q9Y6F6
FTT_1179	Q5NFP9	MRVI1	Q9Y6F6
FTT_0018	Q5NIP8	MYOF	Q9NZM1
FTT_1179	Q5NFP9	N4BP2L2	Q92802
FTT_0842	Q5NGJ5	NAA50	Q9GZZ1
FTT_1597	Q5NEM9	NAPG	Q99747
FTT_0482c	Q5NHH2	NAPG	Q99747
FTT_0842	Q5NGJ5	NDUFAF3	Q9BU61
FTT_0482c	Q5NHH2	NEXN	Q0ZGT2
FTT_0842	Q5NGJ5	NFE2L2	Q16236
FTT_1538c	Q5NES6	NGLY1	Q96IV0
FTT_1712c	Q5NEC5	NGLY1	Q96IV0
FTT_1334c	Q5NFA6	NGLY1	Q96IV0
FTT_1712c	Q5NEC5	NHLRC2	Q8NBF2
FTT_1538c	Q5NES6	NPC2	P61916
FTT_0842	Q5NGJ5	NR1D2	Q14995
FTT_1538c	Q5NES6	NRP1	O14786
FTT_1564	Q5NEQ5	NSUN4	Q96CB9
FTT_1538c	Q5NES6	NUDT19	A8MXV4
FTT_1597	Q5NEM9	NUMB	P49757
FTT_0356	Q5NHT8	OSBPL1A	Q9BXW6
FTT_1538c	Q5NES6	OXR1	Q8N573
FTT_1712c	Q5NEC5	PAH	P00439
FTT_1179	Q5NFP9	PALLD	Q8WX93
FTT_0842	Q5NGJ5	PANK3	Q9H999
FTT_0482c	Q5NHH2	PARVA	Q9NVD7
FTT_1179	Q5NFP9	PCDH1	Q08174
FTT_1712c	Q5NEC5	PDE1A	P54750
FTT_0842	Q5NGJ5	PDHX	O00330
FTT_1712c	Q5NEC5	PDK3	Q15120
FTT_1179	Q5NFP9	PFDN5	Q99471
FTT_1538c	Q5NES6	PGR	P06401
FTT_1179	Q5NFP9	PHC3	Q8NDX5
FTT_1538c	Q5NES6	PHC3	Q8NDX5
FTT_1538c	Q5NES6	PHYH	O14832
FTT_1538c	Q5NES6	PHYHIPL	Q96FC7
FTT_1712c	Q5NEC5	PHYHIPL	Q96FC7
FTT_1538c	Q5NES6	PI4K2B	Q8TCG2
FTT_0356	Q5NHT8	POLR2H	P52434
FTT_1179	Q5NFP9	POLR2H	P52434
FTT_1712c	Q5NEC5	PP2D1	A8MPX8
FTT_1712c	Q5NEC5	PPA1	Q15181
FTT_1538c	Q5NES6	PPA1	Q15181
FTT_0356	Q5NHT8	PPP1R42	Q7Z4L9
FTT_0482c	Q5NHH2	PPP1R42	Q7Z4L9
FTT_1538c	Q5NES6	PPP2R2A	P63151
FTT_1564	Q5NEQ5	PPP3R1	P63098
FTT_1712c	Q5NEC5	PRICKLE2	Q7Z3G6
FTT_1712c	Q5NEC5	PRKAR1A	P10644
FTT_1564	Q5NEQ5	PTBP2	Q9UKA9
FTT_1712c	Q5NEC5	PTEN	P60484
FTT_1712c	Q5NEC5	PTP4A2	Q12974
FTT_1597	Q5NEM9	PTPN6	P29350
FTT_1538c	Q5NES6	QARS	P47897
FTT_0482c	Q5NHH2	QKI	Q96PU8
FTT_0842	Q5NGJ5	RAB21	Q9UL25
FTT_0482c	Q5NHH2	RANBP2	P49792
FTT_1179	Q5NFP9	RARB	P10826
FTT_1564	Q5NEQ5	RBM7	Q9Y580
FTT_1597	Q5NEM9	RHOT1	Q8IXI2
FTT_0356	Q5NHT8	RNF2	Q99496
FTT_0842	Q5NGJ5	RNF2	Q99496
FTT_0902	Q5NGE3	RNF2	Q99496
FTT_1508c	Q5NEV0	RNF2	Q99496
FTT_1538c	Q5NES6	RNF2	Q99496
FTT_1179	Q5NFP9	RNF38	Q9H0F5
FTT_1712c	Q5NEC5	RNF38	Q9H0F5
FTT_0356	Q5NHT8	ROCK2	O75116
FTT_1564	Q5NEQ5	RPL17	P18621
FTT_0356	Q5NHT8	RSL24D1	Q9UHA3
FTT_1538c	Q5NES6	SAE1	Q9UBE0
FTT_0626	Q5NH45	SAP18	O00422
FTT_1538c	Q5NES6	SCAF4	O95104
FTT_1712c	Q5NEC5	SDCBP	O00560
FTT_1712c	Q5NEC5	SECISBP2L	Q93073
FTT_0356	Q5NHT8	SETDB1	Q15047
FTT_1564	Q5NEQ5	SETDB1	Q15047
FTT_1712c	Q5NEC5	SFPQ	P23246
FTT_1712c	Q5NEC5	SGCB	Q16585
FTT_1538c	Q5NES6	SGIP1	Q9BQI5
FTT_1179	Q5NFP9	SH3RF1	Q7Z6J0
FTT_1712c	Q5NEC5	SIRT1	Q96EB6
FTT_0356	Q5NHT8	SLC15A2	Q16348
FTT_1508c	Q5NEV0	SLC15A2	Q16348
FTT_0018	Q5NIP8	SLC30A1	Q9Y6M5
FTT_0482c	Q5NHH2	SLC30A1	Q9Y6M5
FTT_0842	Q5NGJ5	SMS	P52788
FTT_1712c	Q5NEC5	SNRNP200	O75643
FTT_1029	Q5NG28	SNRPB2	P08579
FTT_0103c	Q5NIG9	SNTB2	Q13425
FTT_1538c	Q5NES6	SNX6	Q9UNH7
FTT_1179	Q5NFP9	SPACA1	Q9HBV2
FTT_1712c	Q5NEC5	SPAG17	Q6Q759
FTT_1538c	Q5NES6	SPAG9	O60271
FTT_1314c	Q5NFC5	SPAG9	O60271
FTT_0018	Q5NIP8	SPATA31D4	Q6ZUB0
FTT_1597	Q5NEM9	SPOP	O43791
FTT_1564	Q5NEQ5	SPRY1	O43609
FTT_1712c	Q5NEC5	SPTLC1	O15269
FTT_1314c	Q5NFC5	SRP68	Q9UHB9
FTT_1712c	Q5NEC5	SRSF5	Q13243
FTT_1712c	Q5NEC5	SSR2	P43308
FTT_0842	Q5NGJ5	STAM2	O75886
FTT_1179	Q5NFP9	STON1	Q9Y6Q2
FTT_1538c	Q5NES6	STX8	Q9UNK0
FTT_1712c	Q5NEC5	SUPT7L	O94864
FTT_0842	Q5NGJ5	SYPL1	Q16563
FTT_1712c	Q5NEC5	TARS	P26639
FTT_1712c	Q5NEC5	TCEA1	P23193
FTT_1712c	Q5NEC5	TM7SF3	Q9NS93
FTT_1314c	Q5NFC5	TMBIM6	P55061
FTT_0018	Q5NIP8	TMED10	P49755
FTT_1712c	Q5NEC5	TMED5	Q9Y3A6
FTT_0482c	Q5NHH2	TMEM167A	Q8TBQ9
FTT_1597	Q5NEM9	TMEM167A	Q8TBQ9
FTT_1597	Q5NEM9	TMEM189	A5PLL7
FTT_1712c	Q5NEC5	TMEM2	Q9UHN6
FTT_1597	Q5NEM9	TMF1	P82094
FTT_0356	Q5NHT8	TMX1	Q9H3N1
FTT_0482c	Q5NHH2	TNFAIP8	O95379
FTT_1564	Q5NEQ5	TNFAIP8	O95379
FTT_1564	Q5NEQ5	TOP1MT	Q969P6
FTT_1776c	Q5NE77	TRA2B	P62995
FTT_1597	Q5NEM9	TSPAN6	O43657
FTT_1538c	Q5NES6	TSPYL5	Q86VY4
FTT_0626	Q5NH45	TXNL1	O43396
FTT_0482c	Q5NHH2	UBE2V2	Q15819
FTT_1712c	Q5NEC5	UBE2V2	Q15819
FTT_0103c	Q5NIG9	UFM1	P61960
FTT_1508c	Q5NEV0	UFM1	P61960
FTT_1712c	Q5NEC5	UFM1	P61960
FTT_0902	Q5NGE3	UGDH	O60701
FTT_1179	Q5NFP9	UQCRB	P14927
FTT_1712c	Q5NEC5	VCAM1	P19320
FTT_1712c	Q5NEC5	VCPIP1	Q96JH7
FTT_1712c	Q5NEC5	VDAC2	P45880
FTT_1712c	Q5NEC5	VIPAS39	Q9H9C1
FTT_0482c	Q5NHH2	WDR48	Q8TAF3
FTT_1538c	Q5NES6	WDR48	Q8TAF3
FTT_1538c	Q5NES6	WDR61	Q9GZS3
FTT_1712c	Q5NEC5	XPA	P23025
FTT_0482c	Q5NHH2	XPA	P23025
FTT_1538c	Q5NES6	YME1L1	Q96TA2
FTT_0842	Q5NGJ5	ZBTB2	Q8N680
FTT_1712c	Q5NEC5	ZBTB38	Q8NAP3
FTT_1538c	Q5NES6	ZBTB44	Q8NCP5
FTT_0902	Q5NGE3	ZC3H11A	O75152
FTT_1712c	Q5NEC5	ZCCHC6	Q5VYS8
FTT_0842	Q5NGJ5	ZFP36L2	P47974
FTT_0356	Q5NHT8	ZKSCAN4	Q969J2
FTT_1712c	Q5NEC5	ZNF451	Q9Y4E5
FTT_1179	Q5NFP9	ZNF616	Q08AN1
